# Supplementary material for: Biogeography of Italy revisited: genetic lineages confirm major phylogeographic patterns and a pre-Pleistocene origin of its biota
Source: Front Zool. 2021 Jun 29;18:34. doi: 10.1186/s12983-021-00418-9 (PMC8240252; doi:10.1186/s12983-021-00418-9)
Supplement: Supplementary file 1 — Additional file 1: Appendix S1. Overview of all studies analysed with main phylogeographic patterns. [file 12983_2021_418_MOESM1_ESM.xlsx]

## Sheet: Lineages
Biogeography of Italy revisited: Genetic lineages confirm major phylogeographic patterns and a “museum of the Neogene”
Thomas Schmitt, Uwe Fritz, Massimo Delfino, Werner Ulrich, Jan Christian Habel
Table S2a. Number of lineages present in each Italian biogeographic region
Region	Code	Number of older lineages	Number of younger lineages
Po plain	A	68	56
Ligurian and northern Tyrrhenian area	B	73	71
Central Adriatic area	C	68	61
Central Tyrrhenian area	D	60	65
Tavoliere and Gargano	E	50	53
Southern Tyrrhenian area	F	55	54
Murge	G	36	41
Salentine peninsula	H	33	33
Sila	I	54	62
Serre	K	43	48
Aspromonte	L	53	51
Northwestern Sicily	M	31	44
Northeastern Sicily	N	38	45
Southern Sicily	O	27	43
Southern Sardinia	P	17	24
Northern Sardinia	R	16	27
Corsica	S	20	28
Total		213	258

## Sheet: LineageMap
Biogeography of Italy revisited: Genetic lineages confirm major phylogeographic patterns and a “museum of the Neogene”
Thomas Schmitt, Uwe Fritz, Massimo Delfino, Werner Ulrich, Jan Christian Habel
Table S2b. Number of lineages present in each Italian biogeographic region
Lineage	Marker	Species	B	A	C	D	F	I	L	E	K	N	G	H	M	O	S	P	R	Sum
older	mt1073bp1Glis_glis	Glis_glis	1	0	1	1	1	1	1	1	1	1	1	1	1	1	0	1	1	15
older	mt1Emys_orbicularis_und_trinacris	Emys_orbicularis_und_trinacris	1	1	1	1	1	1	1	1	1	0	1	1	0	0	1	1	1	14
older	mtDNA_(ND4)	Hierophis_viridiflavus_agg	0	1	1	1	1	1	1	1	1	1	1	1	1	1	0	0	0	13
older	Alpha-tropomyosin1Chalcides_chalcides	Chalcides_chalcides	1	0	1	1	1	1	1	1	1	1	1	1	1	1	0	0	0	13
older	Cytb1Chalcides_chalcides	Chalcides_chalcides	1	0	1	1	1	1	1	1	1	1	1	1	1	1	0	0	0	13
older	POMC	Hierophis_viridiflavus_agg	0	1	0	1	1	1	1	1	1	1	1	1	1	1	0	0	0	12
older	mt(1984bp)1Natrix_natrix	Natrix_natrix	1	1	1	1	1	1	0	1	0	0	1	1	0	0	1	1	1	12
older	mt1Pipistrellus_pipistrellus	Pipistrellus_pipistrellus	1	0	0	1	1	1	1	0	1	1	0	0	1	1	1	1	1	12
older	mt+nu1Bombus_lapidarius	Bombus_lapidarius	0	0	0	1	1	1	1	1	1	1	1	1	1	1	0	0	0	11
older	ND1650bp1Myotis_nattereri	Myotis_nattereri	0	0	0	1	1	1	1	1	1	1	1	1	1	1	0	0	0	11
older	mtDNA_(CytB)	Podarcis_sicula	1	1	1	1	1	1	0	1	1	0	1	1	0	0	1	0	0	11
older	cpDNA1Quercus_ilex	Quercus_ilex	1	1	1	1	1	0	0	1	0	0	1	1	0	0	0	1	1	10
older	Alpha-tropomyosin1Bufo_bufo	Bufo_bufo	0	1	0	0	1	1	1	0	1	1	1	1	1	1	0	0	0	10
older	Chromosomeskaryotypes1Hierophis_viridiflavus	Hierophis_viridiflavus	0	1	1	1	1	1	1	1	1	1	1	0	0	0	0	0	0	10
older	Cyt-b+Morpho1Microus_savii_agg.	Microtus_savii_agg.	1	0	1	1	1	1	1	1	1	0	1	1	0	0	0	0	0	10
older	Microsats1Vipera_apis	Vipera_apis	0	0	0	0	1	1	1	1	1	1	1	1	1	1	0	0	0	10
older	ISSR-PCR1Hierophis_viridiflavus	Hierophis_viridiflavus	1	1	1	1	1	1	0	1	0	0	1	1	0	0	0	0	0	9
older	mt1Myodes_glareolus	Myodes_glareolus	1	1	1	1	1	1	1	1	1	0	0	0	0	0	0	0	0	9
older	Cytb,16SRNA1Pelophylax_spp	Pelophylax_spp	0	0	0	0	1	1	1	0	1	1	1	1	1	1	0	0	0	9
older	mtDNA1Vipera_apis	Vipera_apis	1	1	1	1	1	1	0	1	0	0	1	1	0	0	0	0	0	9
older	mtDNA_(CytB)	Podarcis_sicula	0	0	0	0	0	1	1	0	1	1	0	0	1	1	1	1	1	9
older	Allos1Melanargia_galathea	Melanargia_galathea	1	1	1	1	1	1	1	0	1	0	0	0	0	0	0	0	0	8
older	cp1Fagus_sylvatica	Fagus_sylvatica	1	0	1	1	1	1	0	1	0	1	0	0	0	0	1	0	0	8
older	cpDNA1White_oak	White_oak	0	0	0	1	1	1	1	1	1	0	1	1	0	0	0	0	0	8
older	POMC	Hierophis_viridiflavus_agg	1	1	1	1	0	0	0	1	0	0	0	0	0	0	1	1	1	8
older	CR372bp1Aphanius_fasciatus_(Fisch)	Aphanius_fasciatus_(Fisch)	1	1	0	0	0	0	0	1	0	1	0	0	1	1	0	1	1	8
older	Cytb,CO11Erinaceus_europaeus	Erinaceus_europaeus	1	0	1	1	1	1	0	1	0	0	1	1	0	0	0	0	0	8
older	16S1Hierophisviri_diflavus	Hierophisviri_diflavus	0	1	1	0	1	1	0	1	0	1	1	1	0	0	0	0	0	8
older	cyt-b1Rana_italica	Rana_italica	1	1	1	1	1	1	1	0	1	0	0	0	0	0	0	0	0	8
older	mt1Rana_lessonae	Rana_lessonae	1	0	1	1	1	1	1	1	1	0	0	0	0	0	0	0	0	8
older	D-Loop1Salamandra_salamandra	Salamandra_salamandra	0	0	0	1	1	1	1	1	1	0	1	1	0	0	0	0	0	8
older	Alloyzme_(23_Loci)	Salamandra_salamandra	1	0	1	1	1	1	1	1	1	0	0	0	0	0	0	0	0	8
older	mtDNA_(ND2;_ND4)	Triturus_carnifex	1	0	1	1	1	1	0	1	0	0	1	1	0	0	0	0	0	8
older	Allos1Fagus_sylvatica	Fagus_sylvatica	0	0	0	1	1	1	1	1	1	1	0	0	0	0	0	0	0	7
older	mtDNA_(ND4)	Hierophis_viridiflavus_agg	1	1	1	1	0	0	0	0	0	0	0	0	0	0	1	1	1	7
older	cyt-b1Bombina_pachypus	Bombina_pachypus	1	0	1	1	1	0	0	1	0	0	1	1	0	0	0	0	0	7
older	mt1897bp1Lissotriton_italicus	Lissotriton_italicus	0	0	1	1	1	1	0	1	0	0	1	1	0	0	0	0	0	7
older	cyt-b1Talpa_romana	Talpa_romana	1	0	1	1	1	0	0	1	0	0	1	1	0	0	0	0	0	7
older	30Allos1Talpa_romana	Talpa_romana	1	0	1	1	1	0	0	1	0	0	1	1	0	0	0	0	0	7
older	mtDNA_(COI)	Syntomis_ragazzii	1	0	1	1	1	0	0	1	0	0	1	0	0	0	0	0	0	6
older	cpDNA1White_oak	White_oak	1	1	1	0	0	0	0	0	0	0	0	0	0	0	1	1	1	6
older	ND1894bp1Pipistrellus_pipistrellus	Pipistrellus_pipistrellus	1	1	1	1	1	0	0	1	0	0	0	0	0	0	0	0	0	6
older	mt+nu1Salamandrina_perspillata_&_terdigitata	Salamandrina_perspillata_&_terdigitata	0	0	0	1	1	1	1	1	1	0	0	0	0	0	0	0	0	6
older	mt1Sciurus_vulgaris	Sciurus_vulgaris	0	0	0	0	1	1	1	0	1	0	1	1	0	0	0	0	0	6
older	16S,IST1Euscorpius_carpathicus	Euscorpius_carpathicus	0	0	0	1	1	0	0	0	0	0	1	1	1	0	0	0	0	5
older	CO1,16S1Dolichopoda_cave_cricekts	Dolichopoda_cave_cricekts	1	1	0	1	0	0	0	0	0	0	0	0	0	0	1	0	1	5
older	cpDNA1Arabis_alpina	Arabis_alpina	1	0	1	1	1	0	0	1	0	0	0	0	0	0	0	0	0	5
older	cpDNA1Arundo_plinii	Arundo_plinii	1	0	1	1	1	0	0	1	0	0	0	0	0	0	0	0	0	5
older	Allos1Fagus_sylvatica	Fagus_sylvatica	1	1	1	1	0	0	0	0	0	0	0	0	0	0	1	0	0	5
older	mt1Chalcides_chalcides	Chalcides_chalcides	0	0	1	1	1	0	0	0	0	0	0	0	0	0	0	1	1	5
older	cyt-b1Glis_glis	Glis_glis	0	0	0	0	0	1	1	0	1	0	0	0	1	0	0	1	0	5
older	16S1Hierophisviri_diflavus	Hierophisviri_diflavus	1	1	0	1	0	0	0	0	0	0	0	0	0	0	1	0	1	5
older	16S,Cytb,ND41Hierophisviri_diflavus	Hierophisviri_diflavus	0	1	1	0	0	0	0	1	0	0	1	1	0	0	0	0	0	5
older	mt(1984bp)1Natrix_natrix	Natrix_natrix	0	0	0	0	0	0	1	0	1	1	0	0	1	1	0	0	0	5
older	ND1829bp1Plecotus_auritus	Plecotus_auritus	1	1	1	1	0	0	0	1	0	0	0	0	0	0	0	0	0	5
older	mt1Sciurus_vulgaris	Sciurus_vulgaris	1	1	1	1	0	0	0	1	0	0	0	0	0	0	0	0	0	5
older	mtDNA1Vipera_apis	Vipera_apis	0	0	0	0	0	0	1	0	1	1	0	0	1	1	0	0	0	5
older	Microsats1Vipera_apis	Vipera_apis	1	1	1	1	0	0	0	1	0	0	0	0	0	0	0	0	0	5
older	mtDNA_(Cyt_B;_COI)	Salamandra_salamandra	1	1	1	1	0	0	0	1	0	0	0	0	0	0	0	0	0	5
older	mtDNA_(Cyt_B;_COI)	Salamandra_salamandra	0	0	0	1	1	1	1	0	1	0	0	0	0	0	0	0	0	5
older	AFLP,CpDNA1A._repens	A._repens	0	0	0	0	1	1	0	0	0	0	1	1	0	0	0	0	0	4
older	ChloroplatDNASeq1Asplenium_ceterach	Asplenium_ceterach	0	0	0	0	0	0	1	0	0	1	0	0	1	1	0	0	0	4
older	mt1Myodes_glareolus	Myodes_glareolus	0	0	0	0	1	1	1	0	1	0	0	0	0	0	0	0	0	4
older	mtDNA1Podarcis_muralis	Podarcis_muralis	1	1	1	1	0	0	0	0	0	0	0	0	0	0	0	0	0	4
older	Allozyme1Rana_italica	Rana_italica	0	0	0	1	1	1	0	0	1	0	0	0	0	0	0	0	0	4
older	mt+nu1Salamandra_salamandra	Salamandra_salamandra	1	1	1	1	0	0	0	0	0	0	0	0	0	0	0	0	0	4
older	mt+nu1Salamandrina_perspillata_&_terdigitata	Salamandrina_perspillata_&_terdigitata	1	0	1	1	0	0	0	1	0	0	0	0	0	0	0	0	0	4
older	D-Loop1Sus_scrofa	Sus_scrofa	1	1	0	1	0	0	0	0	0	0	0	0	0	0	0	1	0	4
older	mt+nu1Bombus_lapidarius	Bombus_lapidarius	1	1	1	0	0	0	0	0	0	0	0	0	0	0	0	0	0	3
older	Allos1Melanargia_galathea	Melanargia_galathea	0	0	0	0	0	0	0	0	0	1	0	0	1	1	0	0	0	3
older	mtDNA1Oreina_elongata	Oreina_elongata	1	1	1	0	0	0	0	0	0	0	0	0	0	0	0	0	0	3
older	mtDNA_(COI)	Syntomis_ragazzii	0	0	0	0	0	1	1	0	1	0	0	0	0	0	0	0	0	3
older	CytB1Heligmosamoides_polygyrus	Heligmosamoides_polygyrus	1	0	0	0	0	0	1	0	0	0	0	0	1	0	0	0	0	3
older	Allozyme1Abies_alba	Abies_alba	0	0	1	0	1	0	0	1	0	0	0	0	0	0	0	0	0	3
older	cpDNA1Arabis_alpina	Arabis_alpina	0	0	0	0	0	0	0	0	0	1	0	0	1	1	0	0	0	3
older	cpDNA1Arabis_alpina	Arabis_alpina	1	1	1	0	0	0	0	0	0	0	0	0	0	0	0	0	0	3
older	cpDNA1Arundo_plinii	Arundo_plinii	0	0	0	0	0	0	0	0	0	1	0	0	1	1	0	0	0	3
older	ChloroplatDNASeq1Asplenium_ceterach	Asplenium_ceterach	1	1	1	0	0	0	0	0	0	0	0	0	0	0	0	0	0	3
older	cpDNA1Corylus_avellana	Corylus_avellana	0	1	1	0	0	0	1	0	0	0	0	0	0	0	0	0	0	3
older	cpDNA1Quercus_ilex	Quercus_ilex	0	0	0	0	0	1	1	0	1	0	0	0	0	0	0	0	0	3
older	cpDNA1White_oak	White_oak	0	0	0	0	0	0	0	0	0	1	0	0	1	1	0	0	0	3
older	CR1Alectoris_graeca	Alectoris_graeca	1	1	1	0	0	0	0	0	0	0	0	0	0	0	0	0	0	3
older	CR11Athene_noctua	Athene_noctua	1	1	1	0	0	0	0	0	0	0	0	0	0	0	0	0	0	3
older	mt1Emys_orbicularis_und_trinacris	Emys_orbicularis_und_trinacris	0	0	0	0	0	0	0	0	0	1	0	0	1	1	0	0	0	3
older	Cytb,16S1Hemidactylus_turcicus	Hemidactylus_turcicus	0	0	0	0	0	0	0	0	0	1	0	0	1	1	0	0	0	3
older	16S,Cytb,ND41Hierophisviri_diflavus	Hierophisviri_diflavus	1	1	0	1	0	0	0	0	0	0	0	0	0	0	0	0	0	3
older	mt1Lacerta_viridis/bilineata	Lacerta_viridis/bilineata	0	0	0	0	0	0	0	1	0	0	1	1	0	0	0	0	0	3
older	mt1897bp1Lissotriton_italicus	Lissotriton_italicus	0	0	0	0	0	1	1	0	1	0	0	0	0	0	0	0	0	3
older	Cyt-b+Morpho1Microus_savii_agg.	Microtus_savii_agg.	0	0	0	0	0	0	0	0	0	1	0	0	1	1	0	0	0	3
older	CO11Myotis_myotis	Myotis_myotis	0	0	0	0	0	1	0	0	0	0	1	0	0	1	0	0	0	3
older	ND1650bp1Myotis_nattereri	Myotis_nattereri	1	1	1	0	0	0	0	0	0	0	0	0	0	0	0	0	0	3
older	Cytb,NADH,CO11Myotis_nattereri	Myotis_nattereri	0	0	0	0	0	0	1	1	0	1	0	0	0	0	0	0	0	3
older	mtDNA1Podarcis_muralis	Podarcis_muralis	0	0	0	0	0	1	1	0	1	0	0	0	0	0	0	0	0	3
older	Cytb,ND41Podarcis_muralis	Podarcis_muralis	0	0	0	0	0	1	1	0	1	0	0	0	0	0	0	0	0	3
older	mt1Rana_lessonae	Rana_lessonae	0	0	0	0	0	0	0	0	0	1	0	0	1	1	0	0	0	3
older	mt+nu1Salamandra_salamandra	Salamandra_salamandra	0	0	0	1	1	0	1	0	0	0	0	0	0	0	0	0	0	3
older	Cytb1Sorex_antinorii	Sorex_antinorii	1	1	1	0	0	0	0	0	0	0	0	0	0	0	0	0	0	3
older	Cytb,DBY7,UTY111Sorex_minutus	Sorex_minutus	1	1	1	0	0	0	0	0	0	0	0	0	0	0	0	0	0	3
older	D-Loop1Sus_scrofa	Sus_scrofa	0	1	0	1	0	0	0	0	0	0	0	0	0	0	0	1	0	3
older	D-Loop1Sus_scrofa	Sus_scrofa	0	1	0	1	0	0	0	0	0	0	0	0	0	0	0	1	0	3
older	12S,microsats1Testudo_hermanni	Testudo_hermanni	1	0	1	0	0	0	0	1	0	0	0	0	0	0	0	0	0	3
older	mtDNA_(ND2;_ND4)	Triturus_carnifex	1	1	1	0	0	0	0	0	0	0	0	0	0	0	0	0	0	3
older	16S,IST1Euscorpius_carpathicus	Euscorpius_carpathicus	1	1	0	0	0	0	0	0	0	0	0	0	0	0	0	0	0	2
older	CO1,16S1Dolichopoda_cave_cricekts	Dolichopoda_cave_cricekts	0	1	1	0	0	0	0	0	0	0	0	0	0	0	0	0	0	2
older	mtDNA1Oreina_elongata	Oreina_elongata	0	0	0	1	0	0	0	1	0	0	0	0	0	0	0	0	0	2
older	COI1Tomicus_destruens	Tomicus_destruens	0	0	0	0	0	1	0	0	0	0	1	0	0	0	0	0	0	2
older	COI1Tomicus_destruens	Tomicus_destruens	1	0	0	0	0	0	0	0	0	0	0	0	0	0	1	0	0	2
older	AFLP,CpDNA1A._repens	A._repens	1	0	1	0	0	0	0	0	0	0	0	0	0	0	0	0	0	2
older	Allozyme1Abies_alba	Abies_alba	1	0	1	0	0	0	0	0	0	0	0	0	0	0	0	0	0	2
older	cpDNA1Arundo_plinii	Arundo_plinii	0	0	0	0	0	0	1	0	1	0	0	0	0	0	0	0	0	2
older	ChloroplatDNASeq1Asplenium_ceterach	Asplenium_ceterach	0	1	0	0	0	0	0	0	0	0	0	0	0	0	1	0	0	2
older	cpDNA1Betula_pendula	Betula_pendula	1	0	1	0	0	0	0	0	0	0	0	0	0	0	0	0	0	2
older	cpDNA1Carpinus_betulus	Carpinus_betulus	0	1	1	0	0	0	0	0	0	0	0	0	0	0	0	0	0	2
older	cp1Fagus_sylvatica	Fagus_sylvatica	0	0	0	0	1	0	1	0	0	0	0	0	0	0	0	0	0	2
older	10cpSSR1Pinus_nigra	Pinus_nigra	0	0	0	0	0	0	1	0	0	1	0	0	0	0	0	0	0	2
older	cpDNA1Quercus_ilex	Quercus_ilex	0	0	0	0	0	0	0	0	0	1	0	0	0	1	0	0	0	2
older	CR11Athene_noctua	Athene_noctua	0	0	0	0	0	0	0	0	0	0	0	0	0	0	0	1	1	2
older	cyt-b1Bombina_pachypus	Bombina_pachypus	0	0	0	0	0	0	1	0	1	0	0	0	0	0	0	0	0	2
older	microsatellites1Felis_silvestris	Felis_silvestris	1	0	1	0	0	0	0	0	0	0	0	0	0	0	0	0	0	2
older	microsatellites1Felis_silvestris	Felis_silvestris	0	0	0	0	0	0	0	0	0	0	0	0	0	0	0	1	1	2
older	Cytb,16S1Hemidactylus_turcicus	Hemidactylus_turcicus	0	0	0	0	0	0	1	0	0	0	0	1	0	0	0	0	0	2
older	Chromosomeskaryotypes1Hierophis_viridiflavus	Hierophis_viridiflavus	1	0	0	0	0	0	0	0	0	0	0	0	0	0	0	0	1	2
older	mt1Lacerta_viridis/bilineata	Lacerta_viridis/bilineata	0	0	0	0	0	0	1	0	1	0	0	0	0	0	0	0	0	2
older	ND1463bp1Myotis_bechsteinii	Myotis_bechsteinii	1	0	1	0	0	0	0	0	0	0	0	0	0	0	0	0	0	2
older	Cytb,NADH,CO11Myotis_nattereri	Myotis_nattereri	0	1	1	0	0	0	0	0	0	0	0	0	0	0	0	0	0	2
older	ND1894bp1Pipistrellus_pipistrellus	Pipistrellus_pipistrellus	0	0	0	0	0	0	0	0	0	0	1	1	0	0	0	0	0	2
older	Allozyme1Rana_italica	Rana_italica	1	0	1	0	0	0	0	0	0	0	0	0	0	0	0	0	0	2
older	cyt-b1Talpa_romana	Talpa_romana	0	0	0	0	0	1	0	0	1	0	0	0	0	0	0	0	0	2
older	12S,microsats1Testudo_hermanni	Testudo_hermanni	0	0	0	0	0	0	0	0	0	1	0	0	0	0	1	0	0	2
older	Alloyzme_(23_Loci)	Salamandra_salamandra	1	1	0	0	0	0	0	0	0	0	0	0	0	0	0	0	0	2
older	CO11Austropotamobius_italicus	Austropotamobius_italicus	0	1	0	0	0	0	0	0	0	0	0	0	0	0	0	0	0	1
older	CO11Austropotamobius_italicus	Austropotamobius_italicus	1	0	0	0	0	0	0	0	0	0	0	0	0	0	0	0	0	1
older	CO1,16S1Dolichopoda_cave_cricekts	Dolichopoda_cave_cricekts	0	0	0	0	0	0	1	0	0	0	0	0	0	0	0	0	0	1
older	COI1Tomicus_destruens	Tomicus_destruens	0	1	0	0	0	0	0	0	0	0	0	0	0	0	0	0	0	1
older	CytB1Heligmosamoides_polygyrus	Heligmosamoides_polygyrus	0	1	0	0	0	0	0	0	0	0	0	0	0	0	0	0	0	1
older	AFLP,CpDNA1A._repens	A._repens	0	0	0	0	0	0	0	1	0	0	0	0	0	0	0	0	0	1
older	AFLP,CpDNA1A._repens	A._repens	1	0	0	0	0	0	0	0	0	0	0	0	0	0	0	0	0	1
older	cpDNA1Betula_pendula	Betula_pendula	0	0	0	0	0	0	0	0	0	0	0	0	0	0	1	0	0	1
older	cpDNA1Carpinus_betulus	Carpinus_betulus	0	0	0	0	0	1	0	0	0	0	0	0	0	0	0	0	0	1
older	microsatellites1Corylus_avellana	Corylus_avellana	0	0	0	0	0	0	0	0	0	0	0	0	0	0	1	0	0	1
older	cpDNA1Corylus_avellana	Corylus_avellana	0	0	0	0	0	0	0	0	0	0	0	0	0	0	1	0	0	1
older	microsatellites1Corylus_avellana	Corylus_avellana	0	0	0	0	0	0	1	0	0	0	0	0	0	0	0	0	0	1
older	microsatellites1Corylus_avellana	Corylus_avellana	0	0	1	0	0	0	0	0	0	0	0	0	0	0	0	0	0	1
older	microsatellites1Corylus_avellana	Corylus_avellana	0	1	0	0	0	0	0	0	0	0	0	0	0	0	0	0	0	1
older	cp1Fagus_sylvatica	Fagus_sylvatica	0	1	0	0	0	0	0	0	0	0	0	0	0	0	0	0	0	1
older	cp1Fagus_sylvatica	Fagus_sylvatica	0	0	0	0	0	0	0	0	0	0	0	0	0	0	1	0	0	1
older	cp1Fagus_sylvatica	Fagus_sylvatica	0	0	0	0	0	1	0	0	0	0	0	0	0	0	0	0	0	1
older	cp1Fagus_sylvatica	Fagus_sylvatica	0	0	0	0	0	0	0	0	0	1	0	0	0	0	0	0	0	1
older	10cpSSR1Pinus_nigra	Pinus_nigra	0	0	0	0	0	0	0	0	0	0	0	0	0	0	1	0	0	1
older	cpDNA1Quercus_ilex	Quercus_ilex	0	0	0	0	0	0	0	0	0	0	0	0	1	0	0	0	0	1
older	CR1Alectoris_graeca	Alectoris_graeca	0	0	0	0	0	0	0	0	0	1	0	0	0	0	0	0	0	1
older	CR372bp1Aphanius_fasciatus_(Fisch)	Aphanius_fasciatus_(Fisch)	0	0	0	0	0	0	0	0	0	0	0	0	0	1	0	0	0	1
older	CR372bp1Aphanius_fasciatus_(Fisch)	Aphanius_fasciatus_(Fisch)	1	0	0	0	0	0	0	0	0	0	0	0	0	0	0	0	0	1
older	CR11Athene_noctua	Athene_noctua	0	0	0	0	0	0	0	0	1	0	0	0	0	0	0	0	0	1
older	cyt-b1Bombina_pachypus	Bombina_pachypus	0	0	0	0	0	1	0	0	0	0	0	0	0	0	0	0	0	1
older	mt1Chalcides_chalcides	Chalcides_chalcides	0	0	0	0	0	0	0	0	0	0	0	0	1	0	0	0	0	1
older	Cytb,CO11Erinaceus_europaeus	Erinaceus_europaeus	0	0	0	0	0	0	0	0	0	0	0	0	1	0	0	0	0	1
older	microsatellites1Felis_silvestris	Felis_silvestris	0	0	0	0	0	0	0	0	0	1	0	0	0	0	0	0	0	1
older	cyt-b1Glis_glis	Glis_glis	0	0	0	0	0	0	0	0	0	0	0	0	1	0	0	0	0	1
older	mt1073bp1Glis_glis	Glis_glis	0	1	0	0	0	0	0	0	0	0	0	0	0	0	0	0	0	1
older	cyt-b1Glis_glis	Glis_glis	0	1	0	0	0	0	0	0	0	0	0	0	0	0	0	0	0	1
older	ISSR-PCR1Hierophis_viridiflavus	Hierophis_viridiflavus	0	0	0	0	0	0	0	0	0	1	0	0	0	0	0	0	0	1
older	ISSR-PCR1Hierophis_viridiflavus	Hierophis_viridiflavus	0	0	0	0	0	0	1	0	0	0	0	0	0	0	0	0	0	1
older	16S,Cytb,ND41Hierophisviri_diflavus	Hierophisviri_diflavus	0	0	0	0	0	0	0	0	0	1	0	0	0	0	0	0	0	1
older	16S,Cytb,ND41Hierophisviri_diflavus	Hierophisviri_diflavus	0	0	0	0	0	1	0	0	0	0	0	0	0	0	0	0	0	1
older	16S,Cytb,ND41Hierophisviri_diflavus	Hierophisviri_diflavus	0	0	0	0	1	0	0	0	0	0	0	0	0	0	0	0	0	1
older	ND4,ND21Lissotriton_vulgaris	Lissotriton_vulgaris	0	0	0	1	0	0	0	0	0	0	0	0	0	0	0	0	0	1
older	ND4,ND21Lissotriton_vulgaris	Lissotriton_vulgaris	1	0	0	0	0	0	0	0	0	0	0	0	0	0	0	0	0	1
older	ND4,ND21Lissotriton_vulgaris	Lissotriton_vulgaris	1	0	0	0	0	0	0	0	0	0	0	0	0	0	0	0	0	1
older	ND4,ND21Lissotriton_vulgaris	Lissotriton_vulgaris	0	1	0	0	0	0	0	0	0	0	0	0	0	0	0	0	0	1
older	??1Muscardinus_avellanarius	Muscardinus_avellanarius	0	0	0	0	0	0	0	0	0	1	0	0	0	0	0	0	0	1
older	??1Muscardinus_avellanarius	Muscardinus_avellanarius	0	0	0	0	0	1	0	0	0	0	0	0	0	0	0	0	0	1
older	??1Muscardinus_avellanarius	Muscardinus_avellanarius	0	0	0	0	1	0	0	0	0	0	0	0	0	0	0	0	0	1
older	ND1463bp1Myotis_bechsteinii	Myotis_bechsteinii	0	1	0	0	0	0	0	0	0	0	0	0	0	0	0	0	0	1
older	CO11Myotis_myotis	Myotis_myotis	0	0	1	0	0	0	0	0	0	0	0	0	0	0	0	0	0	1
older	CO11Myotis_myotis	Myotis_myotis	0	1	0	0	0	0	0	0	0	0	0	0	0	0	0	0	0	1
older	mt1Pipistrellus_pipistrellus	Pipistrellus_pipistrellus	0	1	0	0	0	0	0	0	0	0	0	0	0	0	0	0	0	1
older	mt1Pipistrellus_pipistrellus	Pipistrellus_pipistrellus	0	1	0	0	0	0	0	0	0	0	0	0	0	0	0	0	0	1
older	ND1829bp1Plecotus_auritus	Plecotus_auritus	0	0	0	0	1	0	0	0	0	0	0	0	0	0	0	0	0	1
older	Cytb,ND41Podarcis_muralis	Podarcis_muralis	0	1	0	0	0	0	0	0	0	0	0	0	0	0	0	0	0	1
older	Cytb,ND41Podarcis_muralis	Podarcis_muralis	1	0	0	0	0	0	0	0	0	0	0	0	0	0	0	0	0	1
older	Cytb,ND41Podarcis_muralis	Podarcis_muralis	0	0	1	0	0	0	0	0	0	0	0	0	0	0	0	0	0	1
older	Cytb,ND41Podarcis_muralis	Podarcis_muralis	0	0	0	1	0	0	0	0	0	0	0	0	0	0	0	0	0	1
older	Cytb,ND41Podarcis_muralis	Podarcis_muralis	0	0	0	0	0	0	0	1	0	0	0	0	0	0	0	0	0	1
older	Cytb,ND41Podarcis_muralis	Podarcis_muralis	0	0	0	0	1	0	0	0	0	0	0	0	0	0	0	0	0	1
older	Allozyme1Rana_italica	Rana_italica	0	0	0	0	0	0	1	0	0	0	0	0	0	0	0	0	0	1
older	cyt-b1Rana_italica	Rana_italica	0	0	0	0	0	0	1	0	0	0	0	0	0	0	0	0	0	1
older	mt1Rana_lessonae	Rana_lessonae	0	1	0	0	0	0	0	0	0	0	0	0	0	0	0	0	0	1
older	D-Loop1Salamandra_salamandra	Salamandra_salamandra	1	0	0	0	0	0	0	0	0	0	0	0	0	0	0	0	0	1
older	mt+nu1Salamandra_salamandra	Salamandra_salamandra	0	0	0	0	1	0	0	0	0	0	0	0	0	0	0	0	0	1
older	Cytb1Sorex_antinorii	Sorex_antinorii	0	1	0	0	0	0	0	0	0	0	0	0	0	0	0	0	0	1
older	Cytb,DBY7,UTY111Sorex_minutus	Sorex_minutus	0	0	0	0	0	1	0	0	0	0	0	0	0	0	0	0	0	1
older	cyt-b1Talpa_romana	Talpa_romana	0	0	0	0	0	0	1	0	0	0	0	0	0	0	0	0	0	1
older	30Allos1Talpa_romana	Talpa_romana	0	0	0	0	0	0	1	0	0	0	0	0	0	0	0	0	0	1
older	30Allos1Talpa_romana	Talpa_romana	0	0	0	0	0	0	0	0	1	0	0	0	0	0	0	0	0	1
older	30Allos1Talpa_romana	Talpa_romana	0	0	0	0	0	1	0	0	0	0	0	0	0	0	0	0	0	1
older	microsatellites1Telestes_muticellus	Telestes_muticellus	0	1	0	0	0	0	0	0	0	0	0	0	0	0	0	0	0	1
older	microsatellites1Telestes_muticellus	Telestes_muticellus	1	0	0	0	0	0	0	0	0	0	0	0	0	0	0	0	0	1
older	microsatellites1Telestes_muticellus	Telestes_muticellus	1	0	0	0	0	0	0	0	0	0	0	0	0	0	0	0	0	1
older	microsatellites1Telestes_muticellus	Telestes_muticellus	0	0	1	0	0	0	0	0	0	0	0	0	0	0	0	0	0	1
older	microsatellites1Telestes_muticellus	Telestes_muticellus	0	1	0	0	0	0	0	0	0	0	0	0	0	0	0	0	0	1
older	12S,microsats1Testudo_hermanni	Testudo_hermanni	0	1	0	0	0	0	0	0	0	0	0	0	0	0	0	0	0	1
older	mtDNA_(COI)	Syntomis_ragazzii	0	0	0	0	0	0	0	0	0	0	0	0	0	0	0	0	0	0
older	mtDNA_(ND4)	Hierophis_viridiflavus_agg	0	0	0	0	0	0	0	0	0	0	0	0	0	0	0	0	0	0
older	POMC	Hierophis_viridiflavus_agg	0	0	0	0	0	0	0	0	0	0	0	0	0	0	0	0	0	0
older	Alpha-tropomyosin1Bufo_bufo	Bufo_bufo	0	0	0	0	0	0	0	0	0	0	0	0	0	0	0	0	0	0
older	Alpha-tropomyosin1Chalcides_chalcides	Chalcides_chalcides	0	0	0	0	0	0	0	0	0	0	0	0	0	0	0	0	0	0
older	Cytb1Chalcides_chalcides	Chalcides_chalcides	0	0	0	0	0	0	0	0	0	0	0	0	0	0	0	0	0	0
older	Cytb,16SRNA1Pelophylax_spp	Pelophylax_spp	0	0	0	0	0	0	0	0	0	0	0	0	0	0	0	0	0	0
older	mtDNA_(CytB)	Podarcis_sicula	0	0	0	0	0	0	0	0	0	0	0	0	0	0	0	0	0	0
older	mtDNA_(Cyt_B;_COI)	Salamandra_salamandra	0	0	0	0	0	0	0	0	0	0	0	0	0	0	0	0	0	0
older	Alloyzme_(23_Loci)	Salamandra_salamandra	0	0	0	0	0	0	0	0	0	0	0	0	0	0	0	0	0	0
older	mtDNA_(ND2;_ND4)	Triturus_carnifex	0	0	0	0	0	0	0	0	0	0	0	0	0	0	0	0	0	0
		Sum	73	68	68	60	55	54	53	50	43	38	36	33	31	27	20	17	16
Lineage	Marker	Species	B	D	I	C	A	F	E	L	K	N	M	O	G	H	S	R	P	Sum
younger	mtDNA_(16S,_CytB)	Cornu_aspersum	1	1	1	1	1	1	1	1	1	1	1	1	1	1	1	1	1	17
younger	mtDNA_(CytB)	Apodemus_sylvaticus	1	1	1	1	1	1	1	1	1	1	1	1	1	1	1	1	1	17
younger	POMC	Hierophis_viridiflavus_agg	1	1	1	1	1	1	1	1	1	1	1	1	1	1	1	1	1	17
younger	mtDNA_(CytB)	Podarcis_sicula	1	1	1	1	1	1	1	1	1	1	1	1	1	1	1	1	1	17
younger	Microsats	Testudo_hermanni	1	1	1	1	1	1	1	1	1	1	1	1	1	1	1	1	1	17
younger	nukleär_(621_RAD)	Hyla_ssp	1	1	1	1	1	1	1	1	1	1	1	1	1	0	1	1	1	16
younger	mtDNA_(COI)	Syntomis_marjana_agg._	1	1	1	1	1	1	1	1	1	1	1	1	1	1	0	0	0	14
younger	microsats	Bufo_bufo	1	1	1	1	1	1	1	1	1	1	1	1	1	1	0	0	0	14
younger	mtDNA_(CytB)	Coronella_austriaca	1	1	1	1	1	1	1	1	1	1	1	1	1	1	0	0	0	14
younger	mtDNA_(CytB)	Coronella_austriaca	1	1	1	1	1	1	1	1	1	1	1	1	1	1	0	0	0	14
younger	microsats	Bufo_bufo	1	1	1	1	0	1	1	1	1	1	1	1	1	1	0	0	0	13
younger	mtDNA_(COI,_CytB)	Hyla_ssp	1	1	1	1	1	1	1	1	1	1	1	1	1	0	0	0	0	13
younger	nukleär_(621_RAD)	Hyla_ssp	1	1	1	1	1	1	1	1	1	1	1	1	1	0	0	0	0	13
younger	mtDNA_(16S,_CytB)	Cornu_aspersum	0	1	1	0	0	1	1	1	1	1	1	1	1	1	1	0	0	12
younger	mtDNA_(CytB;_16S)	Bufo_bufo	0	1	1	1	0	1	1	1	1	1	1	1	1	1	0	0	0	12
younger	POMC	Hierophis_viridiflavus_agg	0	1	1	0	1	1	1	1	1	1	1	1	1	1	0	0	0	12
younger	mtDNA_(COI,_CytB)	Hyla_ssp	1	1	1	1	0	1	1	1	1	1	1	1	1	0	0	0	0	12
younger	nukleär_(621_RAD)	Hyla_ssp	1	1	1	1	0	1	1	1	1	1	1	1	1	0	0	0	0	12
younger	mtDNA_(CytB)	Apodemus_sylvaticus	1	1	1	1	1	1	1	1	1	0	0	0	1	1	0	0	0	11
younger	mtDNA_(ND4)	Hierophis_viridiflavus_agg	0	1	1	1	1	1	1	1	1	0	0	0	1	1	0	0	0	10
younger	nDNA_(RAG1)	Hierophis_viridiflavus_agg	0	1	1	0	0	1	1	1	1	1	1	0	1	1	0	0	0	10
younger	Alloyzme_(23_Loci)	Salamandra_salamandra	1	1	1	1	1	1	1	1	1	0	0	0	1	0	0	0	0	10
younger	mtDNA_(COI)	Syntomis_ragazzii	1	1	1	1	0	1	1	1	1	0	0	0	1	0	0	0	0	9
younger	mtDNA_(CytB,_CR)	Cervus_elaphus	1	1	1	1	1	0	1	0	0	0	0	0	0	0	1	1	1	9
younger	nDNA_(RAG1)	Hierophis_viridiflavus_agg	1	1	1	0	0	1	1	1	0	1	1	1	0	0	0	0	0	9
younger	Cyt-b+Morpho2Microus_savii_agg.	Microus_savii_agg.	0	1	1	1	0	1	1	1	1	0	0	0	1	1	0	0	0	9
younger	mt2Myodes_glareolus	Myodes_glareolus	1	1	1	1	1	1	1	1	1	0	0	0	0	0	0	0	0	9
younger	mtDNA_(ND2;_ND4)	Triturus_carnifex	1	1	1	1	1	1	1	0	0	0	0	0	1	1	0	0	0	9
younger	Microtatellites_(5_Loci)	Cornu_aspersum	0	1	1	0	0	1	1	1	1	0	0	0	1	1	0	0	0	8
younger	POMC	Hierophis_viridiflavus_agg	1	1	0	1	1	0	1	0	0	0	0	0	0	0	1	1	1	8
younger	mt2Emys_orbicularis_und_trinacris	Emys_orbicularis_und_trinacris	1	1	1	0	0	1	0	0	1	0	0	0	0	0	1	1	1	8
younger	mtDNA_(ND4)	Hierophis_viridiflavus_agg	1	1	0	1	1	0	0	0	0	0	0	0	0	0	1	1	1	7
younger	mt2Emys_orbicularis_und_trinacris	Emys_orbicularis_und_trinacris	0	0	1	1	1	0	1	0	1	0	0	0	1	1	0	0	0	7
younger	mtDNA_(CytB)	Podarcis_sicula	0	1	0	1	1	1	1	0	0	0	0	0	1	1	0	0	0	7
younger	mtDNA_(CytB)	Podarcis_sicula	0	0	0	0	0	0	0	1	0	1	1	1	0	0	1	1	1	7
younger	Microsats	Testudo_hermanni	1	1	0	1	0	1	1	0	0	0	0	0	1	1	0	0	0	7
younger	mtDNA_(COI)	Syntomis_ragazzii	1	1	0	1	0	1	1	0	0	0	0	0	1	0	0	0	0	6
younger	mtDNA_(CytB,_CR)	Cervus_elaphus	1	1	1	1	1	0	1	0	0	0	0	0	0	0	0	0	0	6
younger	nDNA_(RAG1)	Hierophis_viridiflavus_agg	1	1	0	1	1	0	1	0	0	0	0	0	0	0	0	1	0	6
younger	Cytb,16S2Hemidactylus_turcicus	Hemidactylus_turcicus	0	0	1	0	0	1	0	1	1	0	0	0	1	1	0	0	0	6
younger	Cytb,16SRNA2Pelophylax_spp	Pelophylax_spp	0	0	1	0	0	1	0	1	1	0	0	0	1	1	0	0	0	6
younger	Microsats	Testudo_hermanni	0	0	0	0	0	0	0	0	0	1	1	1	0	0	1	1	1	6
younger	mtDNA_(COI)	Syntomis_marjana_agg._	1	1	0	1	1	0	1	0	0	0	0	0	0	0	0	0	0	5
younger	Allos2Fagus_sylvatica	Fagus_sylvatica	1	1	0	1	1	0	0	0	0	0	0	0	0	0	1	0	0	5
younger	mtDNA_(CytB;_16S)	Bufo_bufo	1	1	0	1	0	1	1	0	0	0	0	0	0	0	0	0	0	5
younger	nDNA_(RAG1)	Hierophis_viridiflavus_agg	1	1	0	1	0	1	1	0	0	0	0	0	0	0	0	0	0	5
younger	mt1073bp2Glis_glis	Glis_glis	1	1	0	1	0	0	0	0	0	0	0	0	0	0	0	1	1	5
younger	mt(1984bp)2Natrix_natrix	Natrix_natrix	0	0	0	0	0	0	0	1	1	1	1	1	0	0	0	0	0	5
younger	mt(1984bp)2Natrix_natrix	Natrix_natrix	1	1	1	0	0	1	0	0	0	0	0	0	0	1	0	0	0	5
younger	cyt-b2Talpa_romana	Talpa_romana	1	1	0	1	0	1	1	0	0	0	0	0	0	0	0	0	0	5
younger	mtDNA2Vipera_apis	Vipera_apis	0	0	0	0	0	0	0	1	1	1	1	1	0	0	0	0	0	5
younger	mtDNA_(Cyt_B;_COI)	Salamandra_salamandra	1	1	0	1	1	0	1	0	0	0	0	0	0	0	0	0	0	5
younger	mt(1984bp)3Natrix_natrix	Natrix_natrix	0	0	0	0	0	0	0	1	1	1	1	1	0	0	0	0	0	5
younger	mtDNA_(COI)	Bombus_monticola	1	1	0	1	0	0	1	0	0	0	0	0	0	0	0	0	0	4
younger	nukleär_(PEPCK	Bombus_monticola	1	1	0	1	0	0	1	0	0	0	0	0	0	0	0	0	0	4
younger	nukleär_(PEPCK	Bombus_monticola	1	1	0	1	0	0	1	0	0	0	0	0	0	0	0	0	0	4
younger	AFLP,CpDNA2A._repens	A._repens	0	0	1	0	0	1	0	0	0	0	0	0	1	1	0	0	0	4
younger	Allos2Fagus_sylvatica	Fagus_sylvatica	0	1	0	0	0	1	1	0	0	1	0	0	0	0	0	0	0	4
younger	nur_Arten	Discoglossus_ssp	1	0	0	0	0	0	0	0	0	0	0	0	0	0	1	1	1	4
younger	mtDNA_(ND4)	Hierophis_viridiflavus_agg	0	0	0	0	0	0	0	1	0	1	1	1	0	0	0	0	0	4
younger	POMC	Hierophis_viridiflavus_agg	0	0	0	0	0	0	0	1	0	1	1	1	0	0	0	0	0	4
younger	mt1897bp2Lissotriton_italicus	Lissotriton_italicus	0	1	0	1	0	1	1	0	0	0	0	0	0	0	0	0	0	4
younger	mt2Myodes_glareolus	Myodes_glareolus	0	0	1	0	0	1	0	1	1	0	0	0	0	0	0	0	0	4
younger	mt2Myodes_glareolus	Myodes_glareolus	0	0	1	0	0	1	0	1	1	0	0	0	0	0	0	0	0	4
younger	cyt-b2Talpa_romana	Talpa_romana	0	0	0	0	0	1	1	0	0	0	0	0	1	1	0	0	0	4
younger	mtDNA2Vipera_apis	Vipera_apis	0	0	1	0	0	1	0	0	0	0	0	0	1	1	0	0	0	4
younger	mtDNA_(ND2;_ND4)	Triturus_carnifex	1	1	0	1	0	0	1	0	0	0	0	0	0	0	0	0	0	4
younger	mt(1984bp)3Natrix_natrix	Natrix_natrix	1	1	1	0	0	1	0	0	0	0	0	0	0	0	0	0	0	4
younger	16S,IST2Euscorpius_carpathicus	Euscorpius_carpathicus	0	0	0	0	0	1	0	0	0	0	1	0	0	1	0	0	0	3
younger	mtDNA_(COI)	Syntomis_marjana_agg._	0	0	0	0	0	0	0	0	0	1	1	1	0	0	0	0	0	3
younger	Microtatellites_(5_Loci)	Cornu_aspersum	0	0	0	0	0	0	0	0	0	1	1	1	0	0	0	0	0	3
younger	mtDNA_(16S,_CytB)	Cornu_aspersum	0	0	0	0	0	0	0	0	0	0	1	0	0	0	1	1	0	3
younger	mtDNA_(CytB)	Apodemus_sylvaticus	0	0	0	0	0	0	0	0	0	1	1	1	0	0	0	0	0	3
younger	mtDNA_(CytB;_16S)	Bufo_bufo	1	0	0	1	1	0	0	0	0	0	0	0	0	0	0	0	0	3
younger	mtDNA_(CytB,_CR)	Cervus_elaphus	0	0	0	0	0	0	0	0	0	0	0	0	0	0	1	1	1	3
younger	mtDNA_(CytB)	Coronella_austriaca	0	0	0	0	0	0	0	0	0	1	1	1	0	0	0	0	0	3
younger	nur_Arten	Discoglossus_ssp	0	0	0	0	0	0	0	0	0	1	1	1	0	0	0	0	0	3
younger	Microtatellites	Emys_trinacris	0	0	0	0	0	0	0	0	0	1	1	1	0	0	0	0	0	3
younger	mtDNA_(COI,_CytB)	Hyla_ssp	0	0	0	0	0	0	0	0	0	0	0	0	0	0	1	1	1	3
younger	mtDNA_(COI,_CytB)	Hyla_ssp	0	0	0	0	0	0	0	0	0	0	0	0	0	0	1	1	1	3
younger	nukleär_(621_RAD)	Hyla_ssp	0	0	0	0	0	0	0	0	0	0	0	0	0	0	1	1	1	3
younger	nukleär_(621_RAD)	Hyla_ssp	0	0	0	0	0	0	0	0	0	0	0	0	0	0	1	1	1	3
younger	Alpha-tropomyosin2Bufo_bufo	Bufo_bufo	0	0	0	0	0	0	0	0	0	1	1	1	0	0	0	0	0	3
younger	mt2Emys_orbicularis_und_trinacris	Emys_orbicularis_und_trinacris	0	0	0	0	0	0	0	0	0	1	1	1	0	0	0	0	0	3
younger	mt1073bp2Glis_glis	Glis_glis	0	0	0	0	0	0	0	0	0	1	1	1	0	0	0	0	0	3
younger	mt1897bp2Lissotriton_italicus	Lissotriton_italicus	0	0	1	0	0	0	0	0	0	0	0	0	1	1	0	0	0	3
younger	mt1897bp2Lissotriton_italicus	Lissotriton_italicus	0	0	1	0	0	0	0	1	1	0	0	0	0	0	0	0	0	3
younger	Cyt-b+Morpho2Microus_savii_agg.	Microus_savii_agg.	0	0	0	0	0	0	0	0	0	1	1	1	0	0	0	0	0	3
younger	mt(1984bp)2Natrix_natrix	Natrix_natrix	0	0	0	0	0	0	0	0	0	0	0	0	0	0	1	1	1	3
younger	Cytb,16SRNA2Pelophylax_spp	Pelophylax_spp	0	0	0	0	0	0	0	0	0	1	1	1	0	0	0	0	0	3
younger	mtDNA2Podarcis_muralis	Podarcis_muralis	0	0	1	0	0	0	0	1	1	0	0	0	0	0	0	0	0	3
younger	Allozyme2Rana_italica	Rana_italica	0	1	1	0	0	1	0	0	0	0	0	0	0	0	0	0	0	3
younger	mtDNA2Vipera_apis	Vipera_apis	1	0	0	1	1	0	0	0	0	0	0	0	0	0	0	0	0	3
younger	mtDNA2Vipera_apis	Vipera_apis	1	0	0	1	1	0	0	0	0	0	0	0	0	0	0	0	0	3
younger	mtDNA_(CytB)	Podarcis_sicula	1	1	0	0	0	0	0	0	0	0	0	0	0	0	1	0	0	3
younger	Alloyzme_(23_Loci)	Salamandra_salamandra	0	1	0	0	0	1	1	0	0	0	0	0	0	0	0	0	0	3
younger	mtDNA_(Cyt_B;_COI)	Salamandra_salamandra	0	0	1	0	0	0	0	1	1	0	0	0	0	0	0	0	0	3
younger	Alloyzme_(23_Loci)	Salamandra_salamandra	0	0	1	0	0	0	0	1	1	0	0	0	0	0	0	0	0	3
younger	Microsats	Testudo_hermanni	0	0	1	0	0	0	0	1	1	0	0	0	0	0	0	0	0	3
younger	mtDNA_(ND2;_ND4)	Triturus_carnifex	0	0	0	0	0	1	0	0	0	0	0	0	1	1	0	0	0	3
younger	mt1897bp3Lissotriton_italicus	Lissotriton_italicus	0	1	0	1	0	0	1	0	0	0	0	0	0	0	0	0	0	3
younger	mt(1984bp)3Natrix_natrix	Natrix_natrix	0	0	0	0	0	0	0	0	0	0	0	0	0	0	1	1	1	3
younger	Allozyme3Rana_italica	Rana_italica	0	1	1	0	0	1	0	0	0	0	0	0	0	0	0	0	0	3
younger	16S,IST2Euscorpius_carpathicus	Euscorpius_carpathicus	0	1	0	0	0	0	0	0	0	0	0	0	1	0	0	0	0	2
younger	CO1,16S2Dolichopoda_cave_cricekts	Dolichopoda_cave_cricekts	0	0	0	1	1	0	0	0	0	0	0	0	0	0	0	0	0	2
younger	CO1,16S2Dolichopoda_cave_cricekts	Dolichopoda_cave_cricekts	1	0	0	0	1	0	0	0	0	0	0	0	0	0	0	0	0	2
younger	mtDNA_(COI)	Syntomis_ragazzii	0	0	1	0	0	0	0	0	1	0	0	0	0	0	0	0	0	2
younger	AFLP,CpDNA2A._repens	A._repens	1	0	0	1	0	0	0	0	0	0	0	0	0	0	0	0	0	2
younger	AFLP,CpDNA2A._repens	A._repens	1	0	0	1	0	0	0	0	0	0	0	0	0	0	0	0	0	2
younger	AFLP,CpDNA2A._repens	A._repens	1	0	0	1	0	0	0	0	0	0	0	0	0	0	0	0	0	2
younger	Allos2Fagus_sylvatica	Fagus_sylvatica	0	0	0	0	0	0	0	1	1	0	0	0	0	0	0	0	0	2
younger	microsats	Bufo_bufo	1	0	0	0	1	0	0	0	0	0	0	0	0	0	0	0	0	2
younger	mtDNA_(CytB;_16S)	Bufo_bufo	1	0	0	0	1	0	0	0	0	0	0	0	0	0	0	0	0	2
younger	Microtatellites	Emys_trinacris	0	0	0	0	0	0	0	0	0	0	1	1	0	0	0	0	0	2
younger	mtDNA_(CytB)	Hemorrhois_hippocrepis	0	0	0	0	0	0	0	0	0	0	0	0	0	0	0	1	1	2
younger	mtDNA_(CytB)	Hemorrhois_hippocrepis	0	0	0	0	0	0	0	0	0	0	0	0	0	0	0	1	1	2
younger	Alpha-tropomyosin2Chalcides_chalcides	Chalcides_chalcides	0	0	0	0	0	0	0	0	0	1	0	1	0	0	0	0	0	2
younger	Cytb2Chalcides_chalcides	Chalcides_chalcides	0	0	0	0	0	0	0	0	0	1	0	1	0	0	0	0	0	2
younger	microsatellites2Felis_silvestris	Felis_silvestris	0	0	0	0	0	0	0	0	0	0	0	0	0	0	0	1	1	2
younger	Cytb,16S2Hemidactylus_turcicus	Hemidactylus_turcicus	0	0	0	0	0	0	0	0	0	1	0	1	0	0	0	0	0	2
younger	Cyt-b+Morpho2Microus_savii_agg.	Microus_savii_agg.	1	1	0	0	0	0	0	0	0	0	0	0	0	0	0	0	0	2
younger	Allozyme2Rana_italica	Rana_italica	0	0	1	0	0	0	0	0	1	0	0	0	0	0	0	0	0	2
younger	Allozyme2Rana_italica	Rana_italica	1	0	0	1	0	0	0	0	0	0	0	0	0	0	0	0	0	2
younger	mtDNA2Vipera_apis	Vipera_apis	0	1	0	0	0	0	1	0	0	0	0	0	0	0	0	0	0	2
younger	mtDNA2Vipera_apis	Vipera_apis	1	0	0	0	1	0	0	0	0	0	0	0	0	0	0	0	0	2
younger	mtDNA_(CytB)	Podarcis_sicula	0	0	1	0	0	0	0	0	1	0	0	0	0	0	0	0	0	2
younger	mtDNA_(Cyt_B;_COI)	Salamandra_salamandra	0	1	0	0	0	1	0	0	0	0	0	0	0	0	0	0	0	2
younger	Alloyzme_(23_Loci)	Salamandra_salamandra	1	0	0	1	0	0	0	0	0	0	0	0	0	0	0	0	0	2
younger	mtDNA_(ND2;_ND4)	Triturus_carnifex	1	0	0	0	1	0	0	0	0	0	0	0	0	0	0	0	0	2
younger	mtDNA_(ND2;_ND4)	Triturus_carnifex	0	0	0	1	1	0	0	0	0	0	0	0	0	0	0	0	0	2
younger	mtDNA_(ND2;_ND4)	Triturus_carnifex	1	0	0	1	0	0	0	0	0	0	0	0	0	0	0	0	0	2
younger	mt1897bp3Lissotriton_italicus	Lissotriton_italicus	0	0	0	0	0	0	0	0	0	0	0	0	1	1	0	0	0	2
younger	Allozyme3Rana_italica	Rana_italica	1	0	0	1	0	0	0	0	0	0	0	0	0	0	0	0	0	2
younger	16S,IST2Euscorpius_carpathicus	Euscorpius_carpathicus	0	0	0	0	1	0	0	0	0	0	0	0	0	0	0	0	0	1
younger	16S,IST2Euscorpius_carpathicus	Euscorpius_carpathicus	1	0	0	0	0	0	0	0	0	0	0	0	0	0	0	0	0	1
younger	mtDNA_(COI)	Bombus_monticola	1	0	0	0	0	0	0	0	0	0	0	0	0	0	0	0	0	1
younger	nukleär_(PEPCK	Bombus_monticola	1	0	0	0	0	0	0	0	0	0	0	0	0	0	0	0	0	1
younger	CO1,16S2Dolichopoda_cave_cricekts	Dolichopoda_cave_cricekts	0	0	0	0	0	0	0	0	0	0	0	0	0	0	0	1	0	1
younger	CO1,16S2Dolichopoda_cave_cricekts	Dolichopoda_cave_cricekts	0	0	0	0	0	0	0	0	0	0	0	0	0	0	1	0	0	1
younger	CO1,16S2Dolichopoda_cave_cricekts	Dolichopoda_cave_cricekts	0	0	0	0	0	0	0	0	0	0	0	0	0	0	1	0	0	1
younger	CO1,16S2Dolichopoda_cave_cricekts	Dolichopoda_cave_cricekts	0	1	0	0	0	0	0	0	0	0	0	0	0	0	0	0	0	1
younger	CO1,16S2Dolichopoda_cave_cricekts	Dolichopoda_cave_cricekts	0	0	0	0	0	0	0	1	0	0	0	0	0	0	0	0	0	1
younger	mtDNA_(COI)	Syntomis_ragazzii	0	0	0	0	0	0	0	1	0	0	0	0	0	0	0	0	0	1
younger	Microtatellites_(5_Loci)	Cornu_aspersum	0	0	0	0	0	0	0	0	0	0	0	0	0	0	1	0	0	1
younger	AFLP,CpDNA2A._repens	A._repens	0	0	0	0	0	0	1	0	0	0	0	0	0	0	0	0	0	1
younger	AFLP,CpDNA2A._repens	A._repens	1	0	0	0	0	0	0	0	0	0	0	0	0	0	0	0	0	1
younger	microsats	Bufo_bufo	1	0	0	0	0	0	0	0	0	0	0	0	0	0	0	0	0	1
younger	mtDNA_(CytB)	Coronella_austriaca	0	0	0	0	1	0	0	0	0	0	0	0	0	0	0	0	0	1
younger	mtDNA_(CytB)	Coronella_austriaca	0	0	0	0	1	0	0	0	0	0	0	0	0	0	0	0	0	1
younger	mtDNA_(CytB)	Coronella_austriaca	1	0	0	0	0	0	0	0	0	0	0	0	0	0	0	0	0	1
younger	mtDNA_(CytB)	Coronella_austriaca	0	0	0	0	1	0	0	0	0	0	0	0	0	0	0	0	0	1
younger	nur_Arten	Discoglossus_ssp	0	0	0	0	0	0	0	0	0	0	0	0	0	0	1	0	0	1
younger	Microtatellites	Emys_trinacris	0	0	0	0	0	0	0	0	0	0	1	0	0	0	0	0	0	1
younger	Microtatellites	Emys_trinacris	0	0	0	0	0	0	0	0	0	0	1	0	0	0	0	0	0	1
younger	Microtatellites	Emys_trinacris	0	0	0	0	0	0	0	0	0	1	0	0	0	0	0	0	0	1
younger	Microtatellites	Emys_trinacris	0	0	0	0	0	0	0	0	0	0	0	1	0	0	0	0	0	1
younger	mtDNA_(ND4)	Hierophis_viridiflavus_agg	0	1	0	0	0	0	0	0	0	0	0	0	0	0	0	0	0	1
younger	nDNA_(RAG1)	Hierophis_viridiflavus_agg	0	1	0	0	0	0	0	0	0	0	0	0	0	0	0	0	0	1
younger	mtDNA_(COI,_CytB)	Hyla_ssp	0	0	0	0	1	0	0	0	0	0	0	0	0	0	0	0	0	1
younger	nukleär_(621_RAD)	Hyla_ssp	0	0	0	0	1	0	0	0	0	0	0	0	0	0	0	0	0	1
younger	Alpha-tropomyosin2Bufo_bufo	Bufo_bufo	0	0	0	0	0	0	0	1	0	0	0	0	0	0	0	0	0	1
younger	Alpha-tropomyosin2Bufo_bufo	Bufo_bufo	0	0	0	0	0	0	0	0	0	0	0	0	1	0	0	0	0	1
younger	Alpha-tropomyosin2Bufo_bufo	Bufo_bufo	0	0	0	0	1	0	0	0	0	0	0	0	0	0	0	0	0	1
younger	Alpha-tropomyosin2Chalcides_chalcides	Chalcides_chalcides	1	0	0	0	0	0	0	0	0	0	0	0	0	0	0	0	0	1
younger	Cytb2Chalcides_chalcides	Chalcides_chalcides	1	0	0	0	0	0	0	0	0	0	0	0	0	0	0	0	0	1
younger	microsatellites2Felis_silvestris	Felis_silvestris	0	0	0	0	0	0	0	0	0	1	0	0	0	0	0	0	0	1
younger	microsatellites2Felis_silvestris	Felis_silvestris	1	0	0	0	0	0	0	0	0	0	0	0	0	0	0	0	0	1
younger	microsatellites2Felis_silvestris	Felis_silvestris	0	0	0	1	0	0	0	0	0	0	0	0	0	0	0	0	0	1
younger	mt1073bp2Glis_glis	Glis_glis	0	0	1	0	0	0	0	0	0	0	0	0	0	0	0	0	0	1
younger	mt1073bp2Glis_glis	Glis_glis	0	0	0	0	1	0	0	0	0	0	0	0	0	0	0	0	0	1
younger	Cytb,16S2Hemidactylus_turcicus	Hemidactylus_turcicus	0	0	0	0	0	0	0	0	0	0	1	0	0	0	0	0	0	1
younger	mt1897bp2Lissotriton_italicus	Lissotriton_italicus	0	0	1	0	0	0	0	0	0	0	0	0	0	0	0	0	0	1
younger	mt2Myodes_glareolus	Myodes_glareolus	0	0	0	0	1	0	0	0	0	0	0	0	0	0	0	0	0	1
younger	CO12Myotis_myotis	Myotis_myotis	0	0	0	0	0	0	0	0	0	0	0	1	0	0	0	0	0	1
younger	CO12Myotis_myotis	Myotis_myotis	0	0	1	0	0	0	0	0	0	0	0	0	0	0	0	0	0	1
younger	CO12Myotis_myotis	Myotis_myotis	0	0	0	0	0	0	0	0	0	0	0	0	1	0	0	0	0	1
younger	CO12Myotis_myotis	Myotis_myotis	0	0	0	1	0	0	0	0	0	0	0	0	0	0	0	0	0	1
younger	CO12Myotis_myotis	Myotis_myotis	0	0	0	0	1	0	0	0	0	0	0	0	0	0	0	0	0	1
younger	Cytb,NADH,CO12Myotis_nattereri	Myotis_nattereri	0	0	0	0	0	0	0	0	0	1	0	0	0	0	0	0	0	1
younger	Cytb,NADH,CO12Myotis_nattereri	Myotis_nattereri	0	0	0	0	0	0	0	1	0	0	0	0	0	0	0	0	0	1
younger	Cytb,NADH,CO12Myotis_nattereri	Myotis_nattereri	0	0	0	0	0	0	1	0	0	0	0	0	0	0	0	0	0	1
younger	Cytb,NADH,CO12Myotis_nattereri	Myotis_nattereri	0	0	0	1	0	0	0	0	0	0	0	0	0	0	0	0	0	1
younger	Cytb,NADH,CO12Myotis_nattereri	Myotis_nattereri	0	0	0	0	1	0	0	0	0	0	0	0	0	0	0	0	0	1
younger	mt(1984bp)2Natrix_natrix	Natrix_natrix	0	0	0	0	1	0	0	0	0	0	0	0	0	0	0	0	0	1
younger	mtDNA2Podarcis_muralis	Podarcis_muralis	0	1	0	0	0	0	0	0	0	0	0	0	0	0	0	0	0	1
younger	mtDNA2Podarcis_muralis	Podarcis_muralis	0	0	0	1	0	0	0	0	0	0	0	0	0	0	0	0	0	1
younger	mtDNA2Podarcis_muralis	Podarcis_muralis	1	0	0	0	0	0	0	0	0	0	0	0	0	0	0	0	0	1
younger	mtDNA2Podarcis_muralis	Podarcis_muralis	0	0	0	0	1	0	0	0	0	0	0	0	0	0	0	0	0	1
younger	Allozyme2Rana_italica	Rana_italica	0	0	0	0	0	0	0	1	0	0	0	0	0	0	0	0	0	1
younger	cyt-b2Talpa_romana	Talpa_romana	0	0	0	0	0	0	0	1	0	0	0	0	0	0	0	0	0	1
younger	cyt-b2Talpa_romana	Talpa_romana	0	0	0	0	0	0	0	0	1	0	0	0	0	0	0	0	0	1
younger	cyt-b2Talpa_romana	Talpa_romana	0	0	1	0	0	0	0	0	0	0	0	0	0	0	0	0	0	1
younger	nukleär_und_mitochondrial	Pelobates_fuscus	0	0	0	0	1	0	0	0	0	0	0	0	0	0	0	0	0	1
younger	nukleär_und_mitochondrial	Pelobates_fuscus	0	0	0	0	1	0	0	0	0	0	0	0	0	0	0	0	0	1
younger	mtDNA_(CytB)	Podarcis_sicula	0	0	1	0	0	0	0	0	0	0	0	0	0	0	0	0	0	1
younger	mtDNA_(CytB)	Podarcis_sicula	0	0	0	0	0	0	0	0	1	0	0	0	0	0	0	0	0	1
younger	Alloyzme_(23_Loci)	Salamandra_salamandra	0	0	0	0	1	0	0	0	0	0	0	0	0	0	0	0	0	1
younger	Alloyzme_(23_Loci)	Salamandra_salamandra	1	0	0	0	0	0	0	0	0	0	0	0	0	0	0	0	0	1
younger	Microsats	Testudo_hermanni	0	0	0	0	1	0	0	0	0	0	0	0	0	0	0	0	0	1
younger	mtDNA_(ND2;_ND4)	Triturus_carnifex	0	0	0	0	0	1	0	0	0	0	0	0	0	0	0	0	0	1
younger	mtDNA_(ND2;_ND4)	Triturus_carnifex	0	0	1	0	0	0	0	0	0	0	0	0	0	0	0	0	0	1
younger	mtDNA_(ND2;_ND4)	Triturus_carnifex	0	0	1	0	0	0	0	0	0	0	0	0	0	0	0	0	0	1
younger	mt1897bp3Lissotriton_italicus	Lissotriton_italicus	0	0	0	0	0	1	0	0	0	0	0	0	0	0	0	0	0	1
younger	mt1897bp3Lissotriton_italicus	Lissotriton_italicus	0	0	1	0	0	0	0	0	0	0	0	0	0	0	0	0	0	1
younger	mt1897bp3Lissotriton_italicus	Lissotriton_italicus	0	0	1	0	0	0	0	0	0	0	0	0	0	0	0	0	0	1
younger	mt1897bp3Lissotriton_italicus	Lissotriton_italicus	0	0	1	0	0	0	0	0	0	0	0	0	0	0	0	0	0	1
younger	mt1897bp3Lissotriton_italicus	Lissotriton_italicus	0	0	0	0	0	0	0	0	1	0	0	0	0	0	0	0	0	1
younger	mt1897bp3Lissotriton_italicus	Lissotriton_italicus	0	0	0	0	0	0	0	1	0	0	0	0	0	0	0	0	0	1
younger	mt(1984bp)3Natrix_natrix	Natrix_natrix	0	0	0	0	0	0	0	0	0	0	0	0	0	1	0	0	0	1
younger	mt(1984bp)3Natrix_natrix	Natrix_natrix	0	0	0	0	1	0	0	0	0	0	0	0	0	0	0	0	0	1
younger	Allozyme3Rana_italica	Rana_italica	0	0	0	0	0	0	0	1	0	0	0	0	0	0	0	0	0	1
younger	Allozyme3Rana_italica	Rana_italica	0	0	0	0	0	0	0	0	1	0	0	0	0	0	0	0	0	1
younger	Allozyme3Rana_italica	Rana_italica	0	0	1	0	0	0	0	0	0	0	0	0	0	0	0	0	0	1
younger	mtDNA_(COI)	Bombus_monticola	0	0	0	0	0	0	0	0	0	0	0	0	0	0	0	0	0	0
younger	nukleär_(PEPCK	Bombus_monticola	0	0	0	0	0	0	0	0	0	0	0	0	0	0	0	0	0	0
younger	nukleär_(PEPCK	Bombus_monticola	0	0	0	0	0	0	0	0	0	0	0	0	0	0	0	0	0	0
younger	mtDNA_(COI)	Syntomis_marjana_agg._	0	0	0	0	0	0	0	0	0	0	0	0	0	0	0	0	0	0
younger	mtDNA_(COI)	Syntomis_marjana_agg._	0	0	0	0	0	0	0	0	0	0	0	0	0	0	0	0	0	0
younger	mtDNA_(COI)	Syntomis_ragazzii	0	0	0	0	0	0	0	0	0	0	0	0	0	0	0	0	0	0
younger	mtDNA_(COI)	Syntomis_ragazzii	0	0	0	0	0	0	0	0	0	0	0	0	0	0	0	0	0	0
younger	Microtatellites_(5_Loci)	Cornu_aspersum	0	0	0	0	0	0	0	0	0	0	0	0	0	0	0	0	0	0
younger	mtDNA_(16S,_CytB)	Cornu_aspersum	0	0	0	0	0	0	0	0	0	0	0	0	0	0	0	0	0	0
younger	mtDNA_(16S,_CytB)	Cornu_aspersum	0	0	0	0	0	0	0	0	0	0	0	0	0	0	0	0	0	0
younger	mtDNA_(CytB)	Apodemus_sylvaticus	0	0	0	0	0	0	0	0	0	0	0	0	0	0	0	0	0	0
younger	mtDNA_(CytB)	Apodemus_sylvaticus	0	0	0	0	0	0	0	0	0	0	0	0	0	0	0	0	0	0
younger	mtDNA_(CytB;_16S)	Bufo_bufo	0	0	0	0	0	0	0	0	0	0	0	0	0	0	0	0	0	0
younger	microsats	Bufo_bufo	0	0	0	0	0	0	0	0	0	0	0	0	0	0	0	0	0	0
younger	microsats	Bufo_bufo	0	0	0	0	0	0	0	0	0	0	0	0	0	0	0	0	0	0
younger	mtDNA_(CytB,_CR)	Cervus_elaphus	0	0	0	0	0	0	0	0	0	0	0	0	0	0	0	0	0	0
younger	mtDNA_(CytB,_CR)	Cervus_elaphus	0	0	0	0	0	0	0	0	0	0	0	0	0	0	0	0	0	0
younger	mtDNA_(CytB)	Coronella_austriaca	0	0	0	0	0	0	0	0	0	0	0	0	0	0	0	0	0	0
younger	mtDNA_(CytB)	Coronella_austriaca	0	0	0	0	0	0	0	0	0	0	0	0	0	0	0	0	0	0
younger	mtDNA_(CytB)	Coronella_austriaca	0	0	0	0	0	0	0	0	0	0	0	0	0	0	0	0	0	0
younger	nur_Arten	Discoglossus_ssp	0	0	0	0	0	0	0	0	0	0	0	0	0	0	0	0	0	0
younger	nur_Arten	Discoglossus_ssp	0	0	0	0	0	0	0	0	0	0	0	0	0	0	0	0	0	0
younger	Microtatellites	Emys_trinacris	0	0	0	0	0	0	0	0	0	0	0	0	0	0	0	0	0	0
younger	Microtatellites	Emys_trinacris	0	0	0	0	0	0	0	0	0	0	0	0	0	0	0	0	0	0
younger	mtDNA_(CytB)	Hemorrhois_hippocrepis	0	0	0	0	0	0	0	0	0	0	0	0	0	0	0	0	0	0
younger	mtDNA_(CytB)	Hemorrhois_hippocrepis	0	0	0	0	0	0	0	0	0	0	0	0	0	0	0	0	0	0
younger	mtDNA_(ND4)	Hierophis_viridiflavus_agg	0	0	0	0	0	0	0	0	0	0	0	0	0	0	0	0	0	0
younger	nDNA_(RAG1)	Hierophis_viridiflavus_agg	0	0	0	0	0	0	0	0	0	0	0	0	0	0	0	0	0	0
younger	POMC	Hierophis_viridiflavus_agg	0	0	0	0	0	0	0	0	0	0	0	0	0	0	0	0	0	0
younger	POMC	Hierophis_viridiflavus_agg	0	0	0	0	0	0	0	0	0	0	0	0	0	0	0	0	0	0
younger	mtDNA_(COI,_CytB)	Hyla_ssp	0	0	0	0	0	0	0	0	0	0	0	0	0	0	0	0	0	0
younger	nukleär_(621_RAD)	Hyla_ssp	0	0	0	0	0	0	0	0	0	0	0	0	0	0	0	0	0	0
younger	mtDNA_(COI,_CytB)	Hyla_ssp	0	0	0	0	0	0	0	0	0	0	0	0	0	0	0	0	0	0
younger	nukleär_(621_RAD)	Hyla_ssp	0	0	0	0	0	0	0	0	0	0	0	0	0	0	0	0	0	0
younger	nukleär_(621_RAD)	Hyla_ssp	0	0	0	0	0	0	0	0	0	0	0	0	0	0	0	0	0	0
younger	nukleär_und_mitochondrial	Pelobates_fuscus	0	0	0	0	0	0	0	0	0	0	0	0	0	0	0	0	0	0
younger	nukleär_und_mitochondrial	Pelobates_fuscus	0	0	0	0	0	0	0	0	0	0	0	0	0	0	0	0	0	0
younger	mtDNA_(Cyt_B;_COI)	Salamandra_salamandra	0	0	0	0	0	0	0	0	0	0	0	0	0	0	0	0	0	0
younger	Alloyzme_(23_Loci)	Salamandra_salamandra	0	0	0	0	0	0	0	0	0	0	0	0	0	0	0	0	0	0
younger	Alloyzme_(23_Loci)	Salamandra_salamandra	0	0	0	0	0	0	0	0	0	0	0	0	0	0	0	0	0	0
younger	Alloyzme_(23_Loci)	Salamandra_salamandra	0	0	0	0	0	0	0	0	0	0	0	0	0	0	0	0	0	0
younger	Microsats	Testudo_hermanni	0	0	0	0	0	0	0	0	0	0	0	0	0	0	0	0	0	0
younger	Microsats	Testudo_hermanni	0	0	0	0	0	0	0	0	0	0	0	0	0	0	0	0	0	0
younger	mtDNA_(ND2;_ND4)	Triturus_carnifex	0	0	0	0	0	0	0	0	0	0	0	0	0	0	0	0	0	0
younger	mtDNA_(ND2;_ND4)	Triturus_carnifex	0	0	0	0	0	0	0	0	0	0	0	0	0	0	0	0	0	0
		Sum	71	65	62	61	56	54	53	51	48	45	44	43	41	33	28	27	24

## Sheet: Dissimilarities
Biogeography of Italy revisited: Genetic lineages confirm major phylogeographic patterns and a “museum of the Neogene”
Thomas Schmitt, Uwe Fritz, Massimo Delfino, Werner Ulrich, Jan Christian Habel
Table S2c. Soerensen dissimilarity matrix between 17 Italian biogeographic regions based on 213 and 258 genetic lineages, respectively.
Based on older lineages (i.e. 213)
Region		A	B	C	D	E	F	G	H	I	K	L	M	N	O	P	R	S
Po plain	A	0	0.5	0.5	0.733333	1	0.866667	1	1	0.857143	0.833333	0.857143	1	1	1	1	0.8	0.818182
Ligurian and northern Tyrrhenian area	B	0.5	0	0.444444	0.647059	0.875	0.764706	0.875	1	0.875	0.857143	0.75	0.866667	1	1	1	0.833333	0.692308
Central Adriatic area	C	0.5	0.444444	0	0.692308	0.666667	0.538462	0.833333	1	0.833333	0.8	0.833333	1	1	1	1	1	1
Central Tyrrhenian area	D	0.733333	0.647059	0.692308	0	0.454545	0.333333	0.454545	0.555556	0.636364	0.555556	0.636364	0.6	0.75	0.75	1	0.714286	0.75
Tavoliere and Gargano	E	1	0.875	0.666667	0.454545	0	0.454545	0.6	0.75	0.8	0.75	0.8	0.777778	0.714286	0.714286	1	1	1
Southern Tyrrhenian area	F	0.866667	0.764706	0.538462	0.333333	0.454545	0	0.272727	0.333333	0.454545	0.555556	0.636364	0.6	0.75	0.75	1	1	1
Murge	G	1	0.875	0.833333	0.454545	0.6	0.272727	0	0.25	0.4	0.75	0.8	0.555556	0.714286	0.714286	1	1	1
Salentine peninsula	H	1	1	1	0.555556	0.75	0.333333	0.25	0	0.5	0.666667	0.75	0.428571	0.6	0.6	1	1	1
Sila	I	0.857143	0.875	0.833333	0.636364	0.8	0.454545	0.4	0.5	0	0.25	0.4	0.777778	0.714286	0.714286	1	1	1
Serre	K	0.833333	0.857143	0.8	0.555556	0.75	0.555556	0.75	0.666667	0.25	0	0.25	0.714286	0.6	0.6	1	1	1
Aspromonte	L	0.857143	0.75	0.833333	0.636364	0.8	0.636364	0.8	0.75	0.4	0.25	0	0.555556	0.714286	0.714286	1	1	1
Northwestern Sicily	M	1	0.866667	1	0.6	0.777778	0.6	0.555556	0.428571	0.777778	0.714286	0.555556	0	0.333333	0.333333	1	1	1
Northeastern Sicily	N	1	1	1	0.75	0.714286	0.75	0.714286	0.6	0.714286	0.6	0.714286	0.333333	0	0	1	1	1
Southern Sicily	O	1	1	1	0.75	0.714286	0.75	0.714286	0.6	0.714286	0.6	0.714286	0.333333	0	0	1	1	1
Southern Sardinia	P	1	1	1	1	1	1	1	1	1	1	1	1	1	1	1	1	1
Northern Sardinia	R	0.8	0.833333	1	0.714286	1	1	1	1	1	1	1	1	1	1	1	0	0.333333
Corsica	S	0.818182	0.692308	1	0.75	1	1	1	1	1	1	1	1	1	1	1	0.333333	0
Based on younger lineages (i.e. 258)
Region		A	B	C	D	E	F	G	H	I	K	L	M	N	O	P	R	S
Po plain	A	0	0.496063	0.452991	0.553719	0.522936	0.654545	0.608247	0.662921	0.644068	0.653846	0.682243	0.74	0.742574	0.737374	0.775	0.759036	0.761905
Ligurian and northern Tyrrhenian area	B	0.496063	0	0.272727	0.352941	0.419355	0.536	0.625	0.730769	0.609023	0.663866	0.672131	0.721739	0.724138	0.719298	0.747368	0.734694	0.737374
Central Adriatic area	C	0.452991	0.272727	0	0.301587	0.263158	0.478261	0.490196	0.617021	0.577236	0.577982	0.607143	0.695238	0.698113	0.692308	0.764706	0.75	0.775281
Central Tyrrhenian area	D	0.553719	0.352941	0.301587	0	0.169492	0.277311	0.433962	0.55102	0.448819	0.522124	0.534483	0.633028	0.618182	0.648148	0.752809	0.73913	0.72043
Tavoliere and Gargano	E	0.522936	0.419355	0.263158	0.169492	0	0.28972	0.340426	0.465116	0.46087	0.465347	0.480769	0.587629	0.571429	0.604167	0.792208	0.775	0.777778
Southern Tyrrhenian area	F	0.654545	0.536	0.478261	0.277311	0.28972	0	0.263158	0.333333	0.327586	0.392157	0.409524	0.571429	0.575758	0.608247	0.820513	0.82716	0.804878
Murge	G	0.608247	0.625	0.490196	0.433962	0.340426	0.263158	0	0.189189	0.378641	0.370787	0.413043	0.552941	0.55814	0.571429	0.815385	0.823529	0.797101
Salentine peninsula	H	0.662921	0.730769	0.617021	0.55102	0.465116	0.333333	0.189189	0	0.452632	0.481481	0.52381	0.61039	0.641026	0.657895	0.824561	0.833333	0.803279
Sila	I	0.644068	0.609023	0.577236	0.448819	0.46087	0.327586	0.378641	0.452632	0	0.272727	0.362832	0.622642	0.626168	0.638095	0.813953	0.820225	0.8
Serre	K	0.653846	0.663866	0.577982	0.522124	0.465347	0.392157	0.370787	0.481481	0.272727	0	0.212121	0.521739	0.526882	0.538462	0.805556	0.813333	0.789474
Aspromonte	L	0.682243	0.672131	0.607143	0.534483	0.480769	0.409524	0.413043	0.52381	0.362832	0.212121	0	0.452632	0.458333	0.468085	0.813333	0.820513	0.797468
Northwestern Sicily	M	0.74	0.721739	0.695238	0.633028	0.587629	0.571429	0.552941	0.61039	0.622642	0.521739	0.452632	0	0.146067	0.126437	0.764706	0.746479	0.722222
Northeastern Sicily	N	0.742574	0.724138	0.698113	0.618182	0.571429	0.575758	0.55814	0.641026	0.626168	0.526882	0.458333	0.146067	0	0.0909091	0.768116	0.777778	0.753425
Southern Sicily	O	0.737374	0.719298	0.692308	0.648148	0.604167	0.608247	0.571429	0.657895	0.638095	0.538462	0.468085	0.126437	0.0909091	0	0.761194	0.771429	0.746479
Southern Sardinia	P	0.775	0.747368	0.764706	0.752809	0.792208	0.820513	0.815385	0.824561	0.813953	0.805556	0.813333	0.764706	0.768116	0.761194	0	0.0588235	0.230769
Northern Sardinia	R	0.759036	0.734694	0.75	0.73913	0.775	0.82716	0.823529	0.833333	0.820225	0.813333	0.820513	0.746479	0.777778	0.771429	0.0588235	0	0.236364
Corsica	S	0.761905	0.737374	0.775281	0.72043	0.777778	0.804878	0.797101	0.803279	0.8	0.789474	0.797468	0.722222	0.753425	0.746479	0.230769	0.236364	0
